# Supplementary material for: Expression of Stress-Induced Genes in Bronchoalveolar Lavage Cells and Lung Fibroblasts from Healthy and COPD Subjects
Source: Int J Mol Sci. 2024 Jun 15;25(12):6600. doi: 10.3390/ijms25126600 (PMC11203587; doi:10.3390/ijms25126600)
Supplement: Supplementary file 1 [file ijms-25-06600-s001.zip]

Archive with 1 entries (1 files):
- ijms-3033460-supplementary.pdf
